# Supplementary material for: Eye Gaze Patterns during Reasoning Provide Insights Regarding Individual Differences in Underlying Cognitive Abilities
Source: J Intell. 2023 Apr 20;11(4):75. doi: 10.3390/jintelligence11040075 (PMC10145645; doi:10.3390/jintelligence11040075)
Supplement: Supplementary file 1 [file jintelligence-11-00075-s001.zip]

Archive with 1 entries (1 files):
- jintelligence-2158535-supplementary.pdf
